# Supplementary material for: AST-001 Improves Social Deficits and Restores Dopamine Neuron Activity in a Mouse Model of Autism
Source: Biomedicines. 2023 Dec 12;11(12):3283. doi: 10.3390/biomedicines11123283 (PMC10741043; doi:10.3390/biomedicines11123283)
Supplement: Supplementary file 1 [file biomedicines-11-03283-s001.zip]

Archive with 1 entries (1 files):
- biomedicines-2718109-supplementary.pdf
